# Supplementary material for: A Bacillus licheniformis Glycoside Hydrolase 43 Protein Is Recognized as a MAMP
Source: Int J Mol Sci. 2022 Nov 20;23(22):14435. doi: 10.3390/ijms232214435 (PMC9697650; doi:10.3390/ijms232214435)
Supplement: Supplementary file 1 [file ijms-23-14435-s001.zip]

Archive with 1 entries (1 files):
- ijms-2009869-supplementary.pdf
